# Supplementary material for: Comparative Microbiome Profiles of Korean Fermented Foods Based on Production Type and Additive Use
Source: Foods. 2026 Mar 12;15(6):1010. doi: 10.3390/foods15061010 (PMC13025907; doi:10.3390/foods15061010)
Supplement: Supplementary file 1 [file foods-15-01010-s001.zip]

Archive with 1 entries (1 files):
- foods-4135075-supplementary.xlsx
