# Supplementary material for: Comparative Microbiome Profiles of Korean Fermented Foods Based on Production Type and Additive Use
Source: Foods. 2026 Mar 12;15(6):1010. doi: 10.3390/foods15061010 (PMC13025907; doi:10.3390/foods15061010)
Supplement: Supplementary file 1 [file foods-15-01010-s001.zip › foods-4135075-supplementary.xlsx]

## Sheet: Table S1. Kimchi
Table S1. Detailed production procedures, manufacturer information, and starter culture use of kimchi samples included in this study
1. Manufacturing process of kimchi
Raw materials			Cutting			Salting			Washing			Seasoning processing
	Stuffing			Fermentation			Packaging
2. Ingredient list of the samples used in this study
Number	Type		Raw materials		Brand name		Starter culture
1	Traditional		Cabbage kimchi		Edamche		-
2	Traditional		Cabbage kimchi		Soyun's family		-
3	Traditional		Cabbage kimchi		Kang soon's Kichen		-
4	Traditional		Cabbage kimchi		The quality of food		-
5	Traditional		Cabbage kimchi		Taebaek highland		-
6	Commercial		Cabbage kimchi		CJ-Bibigo		Lactobacillus plantarum
7	Commercial		Cabbage kimchi		Daesang-Jongga		Leuconostoc spp.
8	Commercial		Cabbage kimchi		Lotte-Yoriada		Lactobacillus plantarum
9	Commercial		Cabbage kimchi		Korea-kimhae		Undisclosed (Confidential)
10	Commercial		Cabbage kimchi		CJ-Hasunjung		Leuconostoc citreum
11	Traditional		Radish kimchi		Newnmall		-
12	Traditional		Radish kimchi		Delicious tasty		-
13	Traditional		Radish kimchi		Hansanggung		-
14	Traditional		Radish kimchi		Dawonmyeongga		-
15	Traditional		Radish kimchi		Haetdeul kimchi		-
16	Commercial		Radish kimchi		Daesang-Jongga		Leuconostoc spp.
17	Commercial		Radish kimchi		CJ-Bibigo		Lactobacillus plantarum
18	Commercial		Radish kimchi		Ourhome		Leuconostoc mesenteroides
19	Commercial		Radish kimchi		Dongwon-Yangban		Leuconostoc spp.
20	Commercial		Radish kimchi		Pulmuone		Leuconostoc spp., Lactobacillus spp.
21	Traditional		Aged kimchi		Taebaekhaneul		-
22	Traditional		Aged kimchi		Geumjane		-
23	Traditional		Aged kimchi		Suracheong		-
24	Traditional		Aged kimchi		Hanul		-
25	Traditional		Aged kimchi		Myeong-in ga		-
26	Commercial		Aged kimchi		Dongwon-Yangban		-
27	Commercial		Aged kimchi		Josun		-
28	Commercial		Aged kimchi		CJ-Bibigo		-
29	Commercial		Aged kimchi		Daesang-Jongga		Lactobacillus spp.
30	Commercial		Aged kimchi		Peacock		-

## Sheet: Table S2. Soy sauce
Table S2. Detailed production procedures, manufacturer information, and starter culture use of soy sauce samples included in this study
1. Manufacturing process of soy sauce
	Raw materials (Soybean)			Washing			Soaking			Draining			Steaming
	Molding			Drying			Fermentation			Pasteurization			Filtration
	Packaging
2. Ingredient list of the samples used in this study
Number	Type		Raw materials		Brand name		Starter culture
1	Traditional		Soy sauce		Jukri		-
2	Traditional		Soy sauce		GF		-
3	Traditional		Soy sauce		Haneulteo		-
4	Traditional		Soy sauce		Gimsilne		-
5	Traditional		Soy sauce		Gohyang		-
6	Traditional		Soy sauce		Han-gil		-
7	Traditional		Soy sauce		Sanammae		-
8	Traditional		Soy sauce		Haebalang		-
9	Traditional		Soy sauce		Goseulag		-
10	Commercial		Soy sauce		Sempio - Brewed		-
11	Commercial		Soy sauce		Sempio - Chosun soup		-
12	Commercial		Soy sauce		Sempio - Soup		-
13	Commercial		Soy sauce		Haepyo		-
14	Commercial		Soy sauce		Chungjungone - Dark		-
15	Commercial		Soy sauce		Chungjungone - Brewed		-
16	Commercial		Soy sauce		Chungjungone - Chosun		-
17	Commercial		Soy sauce		Chungjungone - Sweety		-
18	Commercial		Soy sauce		Chungjungone - Soup		-

## Sheet: Table S3. Soybean paste
Table S3. Detailed production procedures, manufacturer information, and starter culture use of soybean paste samples included in this study
1. Manufacturing process of soybean paste
	Raw materials (Soybean)			Washing			Soaking			Draining			Steaming
	Molding			Drying			Fermentation			Pasteurization			Packaging
2. Ingredient list of the samples used in this study
Number	Type		Raw materials		Brand name		Starter culture
1	Traditional		Soybean paste		Goseulag		-
2	Traditional		Soybean paste		Cheonnyeon		-
3	Traditional		Soybean paste		Jangnawala		-
4	Traditional		Soybean paste		Han-gil		-
5	Traditional		Soybean paste		Ppuldang-gol		-
6	Traditional		Soybean paste		Gaeulhyanggi		-
7	Commercial		Soybean paste		CJ-Haechandeul		-
8	Commercial		Soybean paste		Chungjeongwon 1		-
9	Commercial		Soybean paste		Nobrand		-
10	Commercial		Soybean paste		Sempio		-
11	Commercial		Soybean paste		Chungjeongwon 2		-
12	Commercial		Soybean paste		Lotte		-

## Sheet: Table S4. Pepper paste
Table S4. Detailed production procedures, manufacturer information, and starter culture use of pepper paste samples included in this study
1. Manufacturing process of pepper paste
	Raw materials (Soybean)			Washing			Soaking			Steaming			Koji preparation
	Mixing			Fermentation			Pasteurization			Packaging
2. Ingredient list of the samples used in this study
Number	Type		Raw materials		Brand name			Starter culture
1	Traditional		Pepper paste		Sunchang Moonokrye foods			-
2	Traditional		Pepper paste		Jangnawala			-
3	Traditional		Pepper paste		Ppuldang-gol			-
4	Traditional		Pepper paste		Yongchugol			-
5	Traditional		Pepper paste		Sanammae			-
6	Traditional		Pepper paste		Goseulag			-
7	Traditional		Pepper paste		Organic Barley			-
8	Commercial		Pepper paste		Chungjungwon-Taeyangcho			-
9	Commercial		Pepper paste		Chungjungwon-Rice			-
10	Commercial		Pepper paste		Chungjungwon-Brown rice			-
11	Commercial		Pepper paste		CJ-Haechandeul-Taeyangcho			-
12	Commercial		Pepper paste		CJ-Haechandeul-Taeyangcho gold			-
13	Commercial		Pepper paste		CJ-Haechandeul-Korean			-
14	Commercial		Pepper paste		Chungjungwon-Korean rice			-

## Sheet: Table S5. Yogurt
Table S5. Detailed production procedures, manufacturer information, and starter culture use of yogurt samples included in this study
1. Manufacturing process of yogurt
	Raw material			Standardization			Homogenization			Pasteurization			Culture inoculation
	Incubation			Syrup mixing			Packaging
2. Ingredient list of the samples used in this study
Number	Type		Raw materials		Brand name			Starter culture
1	Traditional		Yogurt		Kanghoon Ranch			Undisclosed (Confidential)
2	Traditional		Yogurt		Bettarmang			Undisclosed (Confidential)
3	Traditional		Yogurt		Achimen-yogeo			Undisclosed (Confidential)
4	Traditional		Yogurt		Hanette			Undisclosed (Confidential)
5	Traditional		Yogurt		Yabesfarm			Streptococcus thermophilus, Bifidobacterium lactis, Lactobacillus acidophilus
6	Commercial		Yogurt		Maeil			Streptococcus thermophilus, Lactobacillus bulgaricus, Lactobacillus rhamnosus
7	Commercial		Yogurt		Namyang			Lactobacillus plantarum, Lactobacillus bulgaricus, Bifidobacterium spp.
8	Commercial		Yogurt		Pulmuone			Undisclosed (Confidential)
9	Commercial		Yogurt		Dongwon			Undisclosed (Confidential)
10	Commercial		Yogurt		Yonsei			Undisclosed (Confidential)

## Sheet: Table S6. Fruit vinegar
Table S6. Detailed production procedures, manufacturer information, and starter culture use of fruit vinegar samples included in this study
1. Manufacturing process of fruit vinegar
	Raw materials			Alcoholic fermentation			Acetic acid fermentation			Aging			Filtration
	Pasteurization			Packaging
2. Ingredient list of the samples used in this study
Number	Type		Raw materials		Brand name			Starter culture
1	Traditional		Fruit vinegar		Hangacho 1			-
2	Traditional		Fruit vinegar		Hangacho 2			-
3	Traditional		Fruit vinegar		GF			-
4	Traditional		Fruit vinegar		Haeramto			-
5	Traditional		Fruit vinegar		Sikchofarm			-
6	Traditional		Fruit vinegar		Hangali-ssugcho			-
7	Commercial		Fruit vinegar		Otoki 1			-
8	Commercial		Fruit vinegar		Otoki 2			-
9	Commercial		Fruit vinegar		CJ-Baeksul 1			-
10	Commercial		Fruit vinegar		CJ-Baeksul 2			-
11	Commercial		Fruit vinegar		Chungjungwon			-
12	Commercial		Fruit vinegar		Lotte			-
